# Supplementary material for: An automated image analysis method to measure regularity in biological patterns: a case study in a Drosophila neurodegenerative model
Source: Mol Neurodegener. 2015 Mar 12;10:9. doi: 10.1186/s13024-015-0005-z (PMC4367968; doi:10.1186/s13024-015-0005-z)
Supplement: Additional file 1: — FLEYE folder containing FLEYE plugin and FLEYE GNU General Public License. [file 13024_2015_5_MOESM1_ESM.zip]

Archive with 5 entries (5 files):
- FLEYE/FLEYE_menu_v2.ijm
- FLEYE/Fleye_optimizer_v4.2.ijm
- FLEYE/Fleye_ROISv1.2.ijm
- FLEYE/Fleye_v10.4.ijm
- FLEYE/README_FLEYE GNU GPL license.txt
